# Supplementary material for: Impact of work competencies on job performance among university counsellors
Source: PLoS One. 2024 Dec 11;19(12):e0315494. doi: 10.1371/journal.pone.0315494 (PMC11634011; doi:10.1371/journal.pone.0315494)
Supplement: S1 File — (XLSX) [file pone.0315494.s001.xlsx]

## Sheet: 297
Informed Consent	Gender	Age	Maritalstatus	Education	Specialty	Workingexperience	Title	Income	KNO1	KNO2	KNO3	KNO4	KNO5	KNO6	KNO7	SKI1	SKI2	SKI3	SKI4	SKI5	SKI6	SKI7	SKI8	SKI9	SKI10	SKI11	SKI12	SKI13	CON1	CON2	CON3	CON4	CON5	CON6	TRA1	TRA2	TRA3	TRA4	TRA5	TRA6	TRA7	TRA8	TRA9	TRA10	MOT1	MOT2	MOT3	MOT4	MOT5
1	1	4	2	2	1	6	3	6	4	4	4	4	4	4	4	4	5	4	4	4	4	4	3	3	4	4	4	4	4	3	4	4	4	5	5	5	4	4	4	4	4	4	5	5	4	4	4	5	4
1	1	3	2	3	4	4	1	6	4	4	4	4	4	4	4	4	4	4	4	4	4	4	4	4	4	4	4	3	3	3	5	5	4	4	4	5	4	4	4	4	4	4	4	4	4	4	4	5	4
1	2	3	2	3	1	3	2	6	4	4	4	4	4	4	4	4	4	4	4	4	4	4	3	3	4	4	4	4	4	3	5	4	4	4	3	5	4	4	4	3	3	5	4	5	3	3	3	4	3
1	2	2	2	3	1	1	1	5	5	4	5	4	5	5	4	4	4	5	5	3	4	3	4	5	3	5	5	4	4	3	5	5	5	4	5	5	5	5	5	3	4	4	5	5	5	3	4	4	4
1	1	2	1	3	4	1	1	5	4	4	4	4	4	5	5	5	5	5	5	5	5	5	5	5	5	5	5	5	4	4	5	5	5	5	4	5	5	5	5	5	5	5	5	4	4	4	4	5	3
1	1	2	1	3	4	1	1	5	4	4	4	4	4	4	4	4	4	4	4	4	4	4	4	4	4	4	4	4	3	3	4	4	4	4	4	4	4	4	4	4	4	4	4	4	4	3	4	4	3
1	2	3	2	2	4	2	2	6	4	4	4	4	4	4	4	4	4	4	4	4	4	4	4	4	4	4	4	4	4	4	4	4	4	4	4	4	4	4	4	4	4	4	4	4	4	4	4	4	4
1	2	3	2	3	1	3	2	5	5	3	3	3	5	4	4	5	5	5	4	2	2	4	2	4	4	4	4	4	4	4	4	4	5	5	3	5	4	4	5	5	4	4	4	4	4	4	4	5	5
1	2	2	3	2	2	3	2	6	4	4	3	4	3	4	4	4	4	4	4	4	4	4	3	3	3	5	4	4	5	4	5	5	5	4	3	5	5	4	5	4	4	5	5	5	3	3	2	5	2
1	2	2	3	2	2	2	1	4	4	4	4	4	4	4	4	4	4	4	4	4	4	4	4	4	4	4	4	4	4	4	4	4	4	5	4	5	4	5	4	4	4	4	5	5	3	2	2	2	3
1	2	3	2	2	2	3	2	6	4	4	4	4	4	4	4	4	4	4	4	4	4	4	4	4	4	4	4	4	4	4	4	4	4	4	4	4	4	4	4	4	4	4	4	4	4	3	4	3	2
1	2	2	2	3	2	2	2	6	4	4	4	4	4	4	4	4	4	4	4	4	4	4	3	4	3	4	4	4	4	4	4	4	3	4	3	4	4	3	3	3	3	4	4	4	3	3	4	3	3
1	1	1	1	2	3	1	1	2	4	4	4	4	4	5	5	5	5	5	5	5	5	5	4	5	5	5	5	5	4	5	5	5	5	5	5	5	5	5	5	5	5	5	5	5	5	5	5	5	5
1	1	2	2	3	2	2	1	4	4	4	4	4	4	5	5	4	4	5	5	5	4	4	4	4	5	5	5	4	4	4	5	5	5	5	5	5	5	5	5	5	5	5	5	5	5	5	5	5	5
1	1	2	2	3	1	2	2	5	4	4	4	4	4	5	5	5	5	5	5	4	4	4	4	4	4	4	4	4	5	4	5	5	5	5	4	5	5	5	5	4	5	5	5	5	4	4	4	5	5
1	1	1	1	2	2	1	1	2	4	3	4	3	4	4	4	4	4	4	4	4	4	4	4	4	4	4	4	4	4	3	4	4	4	4	4	4	4	4	5	4	4	4	4	4	4	4	4	4	4
1	1	2	2	3	4	1	1	4	5	3	3	5	5	5	5	5	4	4	4	4	4	4	4	4	3	5	4	4	3	4	5	4	4	4	5	5	5	4	5	4	4	4	4	5	5	4	3	5	4
1	2	2	1	2	2	1	1	4	4	4	4	4	4	4	4	4	4	4	4	4	4	4	4	4	4	4	4	4	4	4	4	4	4	4	4	4	4	4	4	4	4	4	4	4	4	4	4	4	4
1	2	2	1	3	2	1	1	3	4	4	4	4	4	4	4	4	4	4	4	4	4	4	4	4	4	4	4	4	4	4	4	4	4	4	4	4	4	4	4	4	4	4	4	4	4	4	4	4	4
1	1	3	2	3	3	4	2	6	4	4	4	4	4	4	4	3	3	3	4	2	4	4	2	4	4	5	4	4	4	2	4	4	4	4	4	5	5	4	5	4	4	5	4	5	4	5	4	5	5
1	1	2	1	3	4	1	1	2	4	4	4	4	4	4	4	4	4	4	4	4	4	4	4	4	4	4	4	4	4	4	5	5	5	5	5	5	5	5	5	5	5	5	5	5	5	5	5	5	5
1	1	3	2	3	4	3	2	6	3	4	4	4	4	4	4	4	4	4	4	4	4	4	4	4	4	4	4	4	4	3	4	4	4	4	4	4	4	4	4	4	4	4	4	4	4	4	4	4	4
1	1	2	1	3	2	1	1	3	3	4	4	4	3	4	4	3	4	4	4	4	4	4	4	4	4	4	4	4	4	4	4	4	4	4	4	4	4	4	4	4	4	4	4	4	4	4	4	4	4
1	1	2	2	3	2	2	2	5	4	4	4	4	4	4	4	4	4	4	4	4	4	4	4	4	4	5	5	5	5	5	5	5	5	5	5	5	5	5	5	5	5	5	5	5	5	5	5	5	5
1	2	3	2	3	4	4	2	6	4	4	4	4	4	4	4	4	4	4	4	4	4	4	4	4	4	4	4	4	4	4	4	4	4	4	4	4	4	4	4	4	4	4	4	4	4	4	4	5	4
1	2	2	2	3	1	1	1	3	4	3	3	3	4	3	3	4	4	4	3	4	4	4	4	4	3	4	4	4	3	4	4	4	4	4	4	4	4	4	4	4	4	4	4	4	4	4	4	4	4
1	2	2	2	3	4	2	1	3	4	4	3	4	4	5	4	4	4	4	4	4	4	3	3	4	4	4	4	4	5	4	4	4	4	4	4	4	4	5	5	4	4	4	4	4	4	4	4	5	4
1	2	2	1	3	3	1	1	3	3	4	4	4	4	4	4	4	4	4	4	4	4	4	4	4	4	4	4	4	4	4	4	4	4	4	4	4	4	4	4	4	4	4	4	4	4	4	4	4	4
1	2	2	1	3	2	1	1	3	4	4	4	4	4	4	4	4	3	5	5	4	4	4	4	3	4	4	4	4	4	4	4	4	4	4	4	4	4	3	5	4	4	4	4	4	3	4	3	2	4
1	1	2	1	3	3	1	1	2	2	4	2	3	3	2	3	3	4	4	4	4	3	4	4	4	4	5	3	4	4	3	5	5	5	5	4	5	4	4	4	4	4	4	4	5	5	4	4	4	4
1	1	1	1	2	4	1	1	2	4	4	3	4	4	4	4	4	4	4	4	4	4	4	4	4	3	4	4	4	4	4	4	4	5	5	5	5	5	5	4	5	4	5	5	4	4	4	4	5	5
1	2	2	2	3	1	1	1	3	4	2	3	2	4	2	3	4	4	4	4	4	4	4	2	3	4	4	4	4	4	4	4	4	4	4	2	5	5	5	4	3	4	4	4	4	4	3	4	4	3
1	1	3	2	4	4	4	3	6	3	3	4	4	4	4	4	4	4	4	4	3	4	4	4	4	4	4	4	4	4	4	4	4	4	4	4	4	4	4	4	4	4	4	4	4	4	4	4	4	4
1	1	2	1	3	2	1	1	3	4	4	4	4	4	4	4	4	4	4	4	4	4	4	4	4	4	4	4	4	3	4	4	4	4	4	4	4	4	4	4	4	4	4	4	4	4	4	4	4	4
1	1	3	3	3	2	4	2	6	4	4	4	4	4	4	4	4	4	4	4	4	4	4	4	4	4	4	4	4	4	4	4	4	4	4	4	4	4	4	4	4	4	4	4	4	4	4	4	4	4
1	1	2	2	3	2	1	2	3	4	4	4	4	4	4	4	4	4	4	4	4	4	4	4	4	4	4	4	4	4	4	4	4	4	4	4	4	4	4	4	4	4	4	4	4	4	4	4	4	4
1	1	2	1	3	4	1	1	5	3	4	4	4	4	4	4	4	4	4	4	4	4	4	3	4	4	4	4	4	4	3	4	4	4	4	4	5	4	4	4	3	4	4	5	5	4	4	4	4	4
1	2	3	2	3	1	4	2	6	2	5	5	5	5	5	5	5	5	5	5	5	5	5	5	5	5	5	5	5	5	5	5	5	5	5	5	5	5	5	5	5	5	5	5	5	5	5	5	5	5
1	2	2	2	3	3	2	2	4	4	2	4	4	2	4	4	3	3	4	4	4	4	3	3	3	3	4	4	4	4	3	5	5	4	4	4	4	4	4	4	4	4	4	4	4	3	3	2	5	4
1	2	2	1	3	2	1	1	3	4	4	4	4	4	4	4	5	4	5	4	4	3	4	4	4	4	4	4	4	4	4	5	5	5	5	4	5	5	5	5	5	5	5	5	5	4	4	3	5	4
1	1	2	2	3	4	1	2	4	4	4	4	4	4	5	5	4	4	4	4	4	4	4	4	4	2	4	4	4	4	4	4	4	4	4	4	4	4	4	4	4	4	4	4	4	4	4	4	4	4
1	1	2	1	3	3	1	2	6	4	4	4	4	4	4	4	4	4	4	4	4	4	4	4	4	4	4	4	4	4	4	4	4	4	4	4	4	4	4	4	4	4	4	4	4	4	4	4	4	4
1	2	2	2	3	2	2	2	4	4	4	4	3	4	4	4	4	3	3	4	3	3	4	3	4	3	4	4	4	3	3	4	4	4	4	4	4	4	4	4	4	3	4	4	4	4	3	3	4	4
1	2	2	1	3	4	2	2	3	4	4	4	4	4	4	4	4	4	4	4	4	4	5	5	5	5	5	5	5	5	5	5	5	5	5	4	5	5	5	5	5	5	5	5	5	5	5	4	4	4
1	1	3	2	3	3	4	2	6	4	4	4	5	4	5	4	4	4	4	4	4	4	4	4	4	4	4	4	4	4	4	4	4	4	4	5	4	4	4	4	4	4	4	4	4	4	4	4	5	4
1	2	2	1	2	3	1	1	3	4	4	3	3	4	4	4	3	4	4	3	4	4	3	2	3	3	4	4	4	3	4	4	5	4	4	4	4	4	4	4	4	4	4	4	5	4	3	4	4	3
1	2	2	1	3	1	1	1	3	3	4	4	4	4	4	4	4	4	4	4	4	4	4	4	4	3	4	4	4	4	3	4	4	4	4	4	4	4	4	4	4	4	4	4	4	4	4	3	4	4
1	1	2	2	3	2	2	1	6	3	4	3	4	2	4	4	2	4	4	4	4	3	4	3	4	4	4	5	4	3	3	5	5	3	4	4	4	4	4	5	4	4	4	4	4	4	4	4	4	4
1	1	2	1	3	3	1	1	3	5	5	5	5	5	5	5	5	5	5	5	5	5	5	5	5	5	5	5	5	5	5	5	5	5	5	5	5	5	5	5	5	5	5	5	5	5	5	5	5	5
1	1	2	1	3	1	1	1	4	3	3	3	3	4	4	4	4	4	4	4	4	4	4	4	4	4	4	4	4	4	4	4	4	4	4	4	4	4	4	4	4	4	4	4	4	4	4	4	4	4
1	2	2	2	3	2	2	2	4	4	4	3	3	4	4	4	4	4	5	5	5	4	5	4	4	4	4	4	4	4	4	4	4	4	4	4	4	4	4	4	4	5	5	5	5	5	5	5	5	5
1	1	2	1	3	3	1	1	5	4	4	5	5	5	5	4	5	5	5	5	5	5	5	5	5	5	5	5	5	5	5	5	5	5	5	5	5	5	5	5	5	5	5	5	5	5	5	5	5	5
1	2	2	2	3	2	1	1	5	4	3	4	4	4	4	4	3	3	4	4	4	4	4	3	4	3	4	3	4	3	3	4	4	4	4	4	4	4	3	4	3	4	4	4	4	4	4	4	4	4
1	1	2	1	3	3	1	1	4	4	4	3	4	5	4	4	4	4	4	4	3	4	4	4	4	4	4	4	4	4	4	5	5	5	4	4	4	4	4	4	4	4	4	4	4	4	4	4	4	4
1	2	5	2	2	4	6	3	6	3	3	3	3	3	4	4	2	4	4	3	4	4	2	3	3	3	4	3	4	3	3	4	4	3	4	4	4	4	4	3	3	4	4	4	4	4	4	3	4	4
1	2	2	2	3	4	1	1	5	4	3	4	3	4	4	5	5	4	5	4	5	4	4	4	5	4	5	5	4	4	4	5	5	5	5	5	5	5	5	5	5	5	5	5	5	5	5	4	5	4
1	2	3	2	2	4	3	1	5	5	3	4	4	4	4	4	5	4	4	4	4	3	4	4	5	4	5	5	4	4	4	5	5	5	5	4	5	5	5	5	5	4	5	4	5	4	4	3	4	3
1	1	2	2	3	3	2	1	4	4	4	4	4	4	4	4	2	4	4	4	4	3	3	4	4	4	4	3	4	3	2	4	4	3	4	3	4	4	4	4	3	4	4	4	4	4	4	4	4	4
1	2	2	2	3	1	2	1	4	4	3	4	4	4	4	4	4	3	4	4	4	4	3	3	4	3	4	4	4	4	3	4	4	4	4	4	5	4	4	5	4	4	4	4	4	4	3	3	5	4
1	1	1	1	2	3	1	1	4	4	4	4	4	4	4	4	4	4	4	4	4	4	4	4	4	4	4	4	4	4	4	4	4	4	4	4	4	4	4	4	4	4	4	4	4	4	4	4	4	4
1	2	2	2	3	1	2	2	5	4	4	4	4	4	5	5	4	4	4	4	5	4	5	4	4	4	4	4	5	4	4	4	4	4	4	3	4	4	4	4	4	4	4	4	4	3	3	3	2	3
1	2	1	1	3	4	1	1	5	3	3	3	3	3	4	4	4	4	4	3	4	3	3	4	3	3	4	3	3	3	3	5	5	4	4	4	5	4	5	5	4	4	4	5	5	5	4	4	4	4
1	2	2	2	3	3	2	2	4	4	4	4	4	4	4	4	4	4	4	4	4	4	4	3	4	4	4	4	4	4	3	4	4	4	4	4	4	4	4	4	4	4	4	4	4	4	4	4	4	4
1	2	3	2	3	2	4	2	5	3	3	3	3	3	3	3	3	3	3	4	3	2	3	3	4	4	4	4	3	3	3	4	4	3	4	3	5	4	4	3	3	3	5	4	5	3	4	3	4	3
1	2	2	1	3	2	1	1	4	4	4	4	4	4	4	4	2	4	4	4	4	4	4	4	4	4	4	4	4	3	3	5	4	4	4	4	4	4	4	4	4	4	4	4	4	4	4	4	4	4
1	1	2	1	3	1	1	1	4	5	5	5	5	5	5	5	5	5	5	5	5	5	5	4	5	5	5	4	4	5	5	5	5	5	5	5	5	5	5	5	5	5	5	5	5	5	5	5	5	5
1	2	1	1	2	1	1	1	3	4	4	3	3	4	4	5	4	4	4	4	4	4	5	4	4	5	4	4	3	3	4	5	5	3	4	4	5	4	4	3	3	3	3	4	5	4	3	3	5	4
1	2	3	2	3	2	4	2	5	3	3	4	4	3	4	4	3	3	4	4	3	2	3	3	4	3	4	4	3	3	3	4	4	4	4	3	5	4	4	3	3	3	4	3	5	3	4	3	3	3
1	1	1	1	2	3	1	1	3	4	4	4	4	4	4	4	4	4	4	4	4	4	4	4	4	4	4	4	4	4	4	4	4	4	4	4	4	4	4	4	4	4	4	4	4	4	4	4	4	4
1	2	2	1	3	4	1	1	5	3	4	4	4	4	4	4	4	4	4	4	5	4	3	3	5	4	5	3	4	3	3	5	5	4	4	5	5	5	5	4	4	5	4	4	5	5	5	5	5	4
1	2	2	2	3	3	2	1	4	4	4	4	4	4	4	4	4	4	4	4	4	4	4	4	4	4	4	4	4	4	4	4	4	4	4	4	4	4	4	4	4	4	4	4	4	4	4	4	4	4
1	1	1	1	3	4	1	1	4	5	5	5	5	5	5	5	5	5	5	5	5	5	5	5	5	5	5	5	5	5	5	5	5	5	5	5	5	5	5	5	5	5	5	5	5	5	5	5	5	5
1	2	2	1	3	2	1	1	5	4	2	4	4	4	4	4	4	4	4	4	4	4	4	4	4	4	4	4	4	4	4	4	4	4	4	4	4	4	4	4	4	4	4	4	4	4	4	4	4	4
1	2	2	2	3	4	1	1	4	4	4	4	4	4	4	4	4	4	4	4	4	4	4	4	5	5	5	4	4	4	4	4	4	4	4	4	4	4	4	4	4	4	4	4	4	4	4	4	4	4
1	2	3	3	3	2	4	2	6	5	5	5	5	5	5	5	4	5	5	5	4	4	4	4	5	4	5	5	5	4	4	5	5	5	5	4	5	5	4	4	5	4	4	5	5	5	5	5	5	5
1	2	2	2	3	4	1	1	3	4	4	4	4	4	4	4	4	4	4	4	4	4	4	4	4	4	4	4	4	4	4	4	4	4	4	4	4	4	4	4	4	4	4	4	4	4	4	4	4	4
1	1	2	1	4	3	1	2	6	4	4	4	4	4	4	4	4	4	4	4	4	4	4	4	4	4	4	4	4	4	4	4	4	4	4	4	4	4	4	4	4	4	4	4	4	4	4	4	4	4
1	1	2	2	3	3	1	1	5	3	3	4	4	4	4	4	4	5	5	5	4	4	4	5	4	4	4	4	4	5	4	5	5	5	4	4	4	4	4	4	4	4	4	4	5	4	4	4	5	4
1	1	2	2	3	4	1	1	4	5	5	5	5	5	5	5	5	5	5	5	5	5	5	5	5	5	5	5	5	5	5	5	5	5	5	5	5	5	5	5	5	5	5	5	5	5	5	5	5	5
1	1	2	1	3	3	1	1	5	5	5	5	5	5	5	5	4	5	5	5	5	5	5	5	5	5	5	5	5	5	5	5	5	4	5	4	5	5	4	5	5	5	5	4	5	4	4	4	5	5
1	2	3	2	3	2	3	2	5	4	4	4	4	4	4	4	3	4	4	4	4	4	3	3	3	3	4	4	4	3	3	4	4	2	3	3	5	4	4	4	4	4	4	4	4	3	3	3	4	4
1	2	2	1	3	2	1	1	4	3	3	3	2	4	4	4	4	4	3	4	4	3	4	4	4	4	4	4	4	4	4	4	4	4	4	4	4	4	4	4	4	4	4	4	4	4	4	4	4	4
1	2	3	2	3	1	3	1	5	4	4	4	4	4	4	4	4	4	4	4	4	4	4	3	4	4	4	4	4	4	4	4	4	4	4	4	4	4	4	4	4	4	5	5	5	3	2	3	1	3
1	2	2	2	3	1	3	2	6	5	5	4	4	4	4	4	4	4	4	4	4	4	4	4	4	4	4	4	3	3	4	5	5	5	3	3	5	4	5	4	4	3	5	5	5	3	3	4	5	4
1	2	2	2	3	2	2	2	6	4	4	3	3	4	4	4	3	4	4	4	3	3	4	2	2	2	4	4	4	3	3	4	2	4	4	5	5	5	4	4	4	4	4	4	4	4	4	4	5	4
1	1	4	2	2	2	6	3	6	4	4	4	4	4	4	4	4	4	4	4	4	4	4	4	4	4	4	4	4	4	4	4	4	4	4	4	4	4	4	4	4	4	4	4	4	4	4	4	4	4
1	2	1	1	2	4	1	1	1	4	4	4	4	4	4	4	4	4	4	4	4	4	4	4	4	4	4	4	4	4	4	4	4	4	4	4	4	4	4	4	4	4	4	4	4	4	4	4	4	4
1	1	1	1	2	4	1	1	3	4	4	4	4	4	4	4	4	4	4	4	4	4	4	4	4	4	4	4	4	4	4	4	4	4	4	4	4	4	4	4	4	4	4	4	4	4	4	4	4	4
1	2	1	1	2	4	1	1	1	4	4	4	4	4	4	4	4	4	4	4	4	4	4	4	4	4	4	4	4	4	4	4	4	4	4	4	4	4	4	4	4	4	4	4	4	4	4	4	4	4
1	2	1	1	3	4	1	1	3	4	4	4	4	4	4	4	4	4	4	4	4	4	4	4	4	4	4	4	4	4	4	4	4	4	4	4	4	4	4	4	4	4	4	4	4	4	4	4	4	4
1	2	1	1	2	4	1	2	2	4	4	4	4	4	4	4	2	4	4	3	3	3	4	3	4	4	4	3	4	3	3	4	4	4	4	4	4	4	4	4	4	4	4	4	4	4	4	4	4	4
1	2	1	1	2	4	1	1	2	4	4	4	4	4	4	4	4	4	4	4	4	4	4	4	4	4	4	4	4	4	4	4	4	4	4	4	4	4	4	4	4	4	4	4	4	4	4	4	4	4
1	2	1	1	2	1	1	1	3	5	5	5	5	5	5	5	5	5	5	5	5	5	5	5	5	5	5	5	5	5	5	5	5	5	5	5	5	5	5	5	5	5	5	5	5	5	5	5	5	5
1	2	1	1	2	1	1	1	3	4	4	4	4	4	4	4	4	4	4	4	4	4	4	4	4	4	4	4	4	4	4	4	4	4	4	4	4	4	4	4	4	4	4	4	4	4	4	4	4	4
1	2	1	1	2	4	1	1	3	4	4	4	4	4	4	4	4	4	4	4	4	4	4	4	4	4	4	4	4	4	4	4	4	4	4	4	4	4	4	4	4	4	4	4	4	4	4	4	4	4
1	1	1	1	2	4	1	1	3	3	2	3	2	4	4	4	4	4	4	4	4	4	4	4	4	4	4	4	4	4	4	4	4	4	4	4	4	4	4	4	4	4	4	4	4	4	4	4	4	4
1	1	1	1	2	4	1	4	2	3	4	4	4	4	4	1	4	4	4	4	4	4	4	4	4	4	4	4	4	4	4	4	4	4	4	4	4	4	4	4	4	4	4	4	4	4	4	4	4	4
1	2	1	1	2	4	1	1	5	4	4	4	4	4	4	4	4	4	4	4	4	4	4	4	4	4	4	4	4	4	4	4	4	4	4	4	4	4	4	4	4	4	4	4	4	4	4	4	4	4
1	2	1	1	2	2	1	2	3	4	4	4	4	4	4	4	4	4	4	4	4	4	4	4	4	4	4	4	4	4	4	4	4	4	4	4	4	4	4	4	4	4	4	4	4	4	4	4	4	4
1	2	1	1	2	4	1	1	2	3	3	3	3	3	3	3	3	3	3	3	3	3	3	3	3	3	3	3	3	3	3	3	3	3	3	3	3	3	3	3	3	3	3	4	4	4	4	4	4	4
1	2	1	1	2	4	1	1	2	4	4	4	4	4	4	4	4	4	4	4	4	4	4	4	4	4	4	4	4	4	4	4	4	4	4	4	4	4	4	4	4	4	4	4	4	4	4	4	4	4
1	2	1	1	2	4	1	2	2	5	3	4	4	4	3	4	4	4	5	4	4	4	4	4	4	4	5	4	4	4	4	5	5	5	5	3	5	5	5	5	3	5	4	5	4	3	5	4	4	4
1	2	1	1	2	4	1	1	4	4	2	4	4	4	3	4	3	3	3	3	3	3	3	3	3	3	3	3	3	3	3	4	4	4	4	4	4	4	4	4	4	4	4	4	4	4	4	4	4	4
1	1	1	1	2	4	1	1	2	4	4	4	4	4	4	4	4	4	4	4	4	4	4	4	4	4	4	4	4	4	4	4	4	4	4	4	4	4	4	4	4	4	4	4	4	4	4	4	4	4
1	2	1	2	2	4	1	1	1	3	3	4	3	4	4	4	4	4	4	3	4	3	3	3	4	3	4	4	3	3	3	3	4	4	4	4	4	4	4	3	4	4	4	4	4	4	4	3	4	4
1	1	1	1	2	4	1	1	1	4	4	4	4	4	4	4	4	4	4	4	4	4	4	4	4	4	4	4	4	4	4	4	4	4	4	4	4	4	4	4	4	4	4	4	4	4	4	4	4	4
1	1	1	1	2	4	1	1	3	1	4	4	4	4	4	4	4	4	4	4	4	4	4	4	4	4	4	4	4	4	4	4	4	4	4	4	4	4	4	4	4	4	4	4	4	4	4	4	4	4
1	1	1	1	2	1	1	2	1	4	4	2	4	4	4	4	4	4	4	4	4	4	4	4	4	4	4	4	4	4	4	4	4	4	4	4	4	4	4	4	4	4	4	4	4	4	4	4	4	4
1	2	3	2	3	1	3	3	6	4	2	4	4	4	2	4	4	4	4	4	4	4	4	4	4	4	4	4	4	4	4	4	4	4	4	4	4	4	4	4	4	4	4	4	4	4	4	4	4	4
1	1	1	1	2	4	1	1	3	3	3	5	5	5	4	5	5	4	4	5	4	3	4	3	3	5	5	5	5	5	5	5	5	5	5	4	5	4	5	5	4	5	4	3	5	5	5	5	5	4
1	1	5	3	1	4	6	4	6	4	4	4	4	4	4	4	4	4	4	4	4	4	4	4	4	4	4	4	4	4	4	4	4	4	4	4	4	4	4	4	4	4	4	4	4	4	4	4	4	4
1	2	1	1	2	4	1	1	3	4	3	4	4	4	4	4	4	4	4	4	4	4	4	4	4	4	4	4	4	4	4	4	4	4	4	4	4	4	4	4	4	4	4	4	4	4	4	4	4	4
1	1	1	1	2	4	1	4	4	4	4	4	4	4	4	4	4	4	4	4	4	4	4	4	4	4	4	4	4	4	4	4	4	4	4	4	4	4	4	4	4	4	4	4	4	4	4	4	4	4
1	2	1	1	2	1	1	2	3	4	3	4	4	4	4	4	4	4	4	4	4	4	4	4	4	4	4	4	4	4	4	4	4	4	4	4	4	4	4	4	4	4	4	4	4	4	4	4	4	4
1	1	1	1	2	4	1	1	6	2	1	3	4	4	4	4	4	4	3	4	4	4	4	4	4	4	4	4	4	4	4	4	4	4	4	4	4	4	4	4	4	4	4	4	4	4	4	4	4	4
1	1	1	1	3	4	1	1	4	4	4	4	4	4	4	4	5	5	5	5	5	4	4	4	4	5	4	5	4	3	4	4	4	4	5	4	4	4	5	4	4	4	5	4	5	5	5	5	5	5
1	1	2	2	3	4	2	2	6	4	4	4	4	4	4	4	4	4	4	4	4	4	4	4	4	5	5	5	5	5	5	5	5	5	5	5	5	5	5	5	5	5	5	5	5	5	5	5	5	5
1	2	1	1	2	4	1	1	2	4	4	4	4	4	4	4	4	4	4	4	4	4	4	4	4	4	4	4	4	4	4	4	4	4	4	4	4	4	4	4	4	4	4	4	4	4	4	4	4	4
1	1	3	2	3	4	2	2	5	3	3	4	4	4	4	4	4	4	4	3	4	4	3	3	3	4	4	4	4	3	3	5	5	3	4	4	5	4	4	4	4	4	4	4	5	3	2	2	4	2
1	2	1	1	2	4	1	1	2	5	5	5	5	5	5	5	5	5	5	5	5	5	5	5	5	5	5	5	5	5	5	5	5	5	5	5	5	5	5	5	5	5	5	5	5	5	5	5	5	5
1	2	2	2	3	4	2	2	3	4	3	3	4	4	4	4	4	4	4	4	3	4	3	4	4	3	4	4	4	4	3	4	4	4	4	3	4	4	3	4	4	4	3	4	4	2	3	3	3	3
1	1	3	2	3	1	4	2	6	4	4	4	4	4	4	4	4	4	4	4	4	4	3	3	4	4	4	4	4	4	4	5	5	4	4	4	4	5	4	4	3	4	4	5	4	4	4	3	5	4
1	1	2	1	3	1	1	1	5	4	4	4	4	3	4	4	5	5	5	5	4	5	5	4	5	4	5	4	5	5	4	4	5	4	5	4	5	5	4	5	5	4	4	5	4	5	5	4	5	5
1	1	2	2	4	1	2	1	4	3	3	4	4	4	4	4	4	4	4	4	4	4	4	4	4	4	4	4	4	4	4	4	4	4	4	3	4	4	3	4	4	4	4	4	4	4	4	4	4	4
1	2	2	2	3	4	1	1	3	4	4	3	3	4	4	4	4	4	4	4	4	4	4	4	4	4	4	4	4	4	4	5	5	5	5	5	5	5	5	5	5	5	5	5	5	5	3	3	5	4
1	1	2	1	3	4	1	1	3	4	4	4	4	4	4	4	4	4	4	4	4	4	4	4	4	4	4	4	4	4	4	4	4	4	4	4	4	4	4	4	4	4	4	4	4	4	4	4	4	4
1	1	2	1	3	2	1	1	5	4	4	4	4	4	3	4	4	4	4	4	4	4	3	3	4	3	4	4	4	4	4	5	5	4	4	4	5	5	5	4	3	4	4	4	4	4	4	4	4	4
1	2	1	1	3	1	1	1	5	3	5	3	4	4	3	4	3	4	4	4	3	3	4	4	3	4	5	5	5	3	3	4	4	3	4	4	5	5	4	5	4	5	5	4	5	3	3	4	5	4
1	2	2	2	2	2	1	1	3	4	3	4	4	4	4	4	3	4	4	4	4	4	3	4	4	3	4	4	4	4	3	4	4	4	4	3	4	4	4	4	4	3	4	4	4	4	3	3	4	3
1	1	2	2	3	2	1	1	5	4	4	4	4	4	4	4	4	4	4	4	4	4	4	4	4	4	4	4	4	4	3	4	4	4	4	4	4	4	4	4	4	4	4	4	4	4	4	4	4	4
1	2	3	2	3	1	2	2	5	4	4	4	4	4	4	4	4	3	4	3	3	3	4	3	3	2	4	4	4	3	3	4	4	4	4	3	4	4	4	4	4	3	4	4	4	4	3	3	5	4
1	2	2	2	3	3	2	2	5	4	3	3	4	4	4	4	4	3	3	3	4	4	4	4	4	4	4	4	4	4	4	4	4	4	4	4	4	4	4	4	3	4	4	4	4	4	3	4	4	4
1	2	2	1	3	4	1	1	4	4	3	4	4	4	5	5	4	4	4	4	4	4	4	4	4	4	4	4	4	4	4	4	4	4	4	4	4	4	4	4	4	4	4	4	4	4	4	4	4	4
1	1	2	2	3	3	1	1	5	4	4	4	4	4	4	4	4	4	4	4	4	4	4	4	4	4	4	4	4	4	4	4	4	5	4	5	5	5	4	4	4	4	5	5	5	5	4	4	5	4
1	1	2	2	3	2	1	1	5	2	3	2	4	4	4	4	4	3	4	4	2	4	2	2	4	2	4	4	4	3	4	4	4	4	4	4	4	4	2	3	4	4	4	4	4	3	2	2	4	4
1	2	2	2	3	1	2	1	6	5	4	4	4	5	4	4	4	4	5	4	4	4	4	4	4	4	4	4	4	4	4	4	4	4	4	4	5	5	5	5	5	4	4	5	5	5	4	4	5	5
1	1	2	2	3	4	1	1	5	4	3	3	3	3	4	4	4	4	4	4	4	4	4	3	4	4	4	4	4	4	4	4	4	4	4	4	4	4	4	4	4	4	4	4	4	4	4	4	4	4
1	2	2	2	3	4	1	1	4	4	4	4	4	4	4	4	3	4	4	4	4	4	4	4	4	4	4	4	4	4	3	4	4	4	4	4	4	4	4	4	4	4	4	4	4	4	4	4	4	4
1	1	1	1	3	4	1	1	5	4	4	4	4	4	4	4	4	4	4	4	4	4	4	4	5	4	5	4	4	4	4	4	4	4	4	4	5	5	4	4	4	4	4	5	5	5	4	4	5	5
1	2	2	2	3	3	2	1	6	4	3	4	4	4	3	4	4	4	4	4	3	3	3	3	4	4	4	3	3	3	3	5	5	5	3	4	5	5	5	3	3	3	4	5	5	3	3	3	5	5
1	1	2	2	3	3	1	1	4	4	4	4	4	4	4	4	4	4	4	4	4	4	4	4	4	4	4	4	4	4	4	4	4	4	4	4	4	4	4	4	4	4	4	4	4	4	2	3	4	3
1	2	3	2	3	1	2	2	5	4	4	3	3	4	4	4	4	4	4	4	3	4	4	4	4	4	4	4	4	4	3	4	4	4	4	4	4	4	4	5	4	4	4	5	5	4	4	4	4	4
1	2	3	2	3	2	3	2	6	4	4	3	3	4	4	4	4	4	4	4	4	4	4	3	4	4	4	4	4	4	4	4	4	4	4	4	4	4	4	4	4	4	4	4	4	4	3	3	3	3
1	1	2	2	3	2	1	1	4	4	4	4	4	4	4	4	4	4	4	4	4	4	4	4	4	4	4	4	4	4	4	4	4	4	4	4	4	4	4	4	4	4	4	4	4	4	4	4	4	4
1	1	2	2	3	2	1	1	4	4	4	4	4	4	4	4	4	4	4	4	4	4	4	4	4	4	4	4	4	4	4	4	4	4	4	2	4	4	4	4	4	4	4	4	4	2	2	2	5	4
1	1	2	2	3	4	1	1	3	5	4	5	5	5	5	5	5	5	5	5	4	4	4	4	4	4	4	4	4	4	4	5	5	4	4	4	4	4	4	4	4	4	4	4	4	4	4	4	4	4
1	2	2	2	3	4	1	1	5	2	4	2	3	4	4	4	3	4	4	4	4	4	4	4	4	4	4	4	4	4	3	4	4	3	3	4	4	4	4	4	4	4	4	4	4	4	4	4	4	4
1	1	2	2	3	3	2	1	5	3	3	3	3	3	4	4	3	3	4	3	4	4	3	3	4	4	4	4	4	4	4	3	3	4	4	4	4	4	4	4	4	4	4	4	4	4	4	4	4	4
1	2	2	2	2	4	1	1	3	4	3	3	3	3	3	3	4	4	5	3	3	3	3	3	5	2	4	4	4	4	4	4	4	4	4	4	4	4	4	4	4	4	4	4	4	4	4	4	4	4
1	2	2	1	3	1	1	1	5	5	4	4	4	5	4	4	4	3	4	4	4	3	3	2	4	2	4	4	4	3	4	4	4	3	4	3	4	4	4	4	3	3	3	3	4	3	3	3	4	3
1	1	2	2	2	3	2	1	6	4	4	4	4	4	4	4	4	4	4	4	4	4	4	4	4	4	4	4	4	4	4	4	4	4	4	4	4	4	4	4	4	4	4	4	4	4	4	4	4	4
1	2	2	1	3	4	1	1	5	3	3	3	3	3	4	4	4	3	4	4	3	3	4	3	3	3	5	4	4	4	4	4	4	5	5	4	5	5	5	5	5	5	5	5	5	4	4	4	5	4
1	2	2	2	2	4	2	1	6	4	4	4	4	4	4	4	4	5	1	5	5	4	5	5	4	5	5	4	4	5	4	4	5	5	5	5	5	5	4	4	4	4	5	5	5	5	4	4	5	4
1	1	2	1	3	3	1	1	6	4	4	4	4	4	4	4	4	4	4	4	4	4	4	4	4	4	4	4	4	4	4	4	4	4	4	4	4	4	4	4	4	4	4	4	4	4	4	4	4	4
1	2	2	2	3	4	1	1	5	1	3	4	3	2	4	4	3	4	4	3	4	3	3	4	4	4	4	4	2	2	3	2	4	4	3	4	4	4	4	4	4	4	4	4	4	4	3	4	4	4
1	2	2	2	3	4	1	1	5	3	3	3	3	4	4	4	3	3	4	4	4	4	4	3	4	4	4	3	4	4	4	4	4	3	4	3	5	4	4	4	3	4	4	4	4	4	4	4	5	4
1	2	3	2	3	3	2	1	6	5	2	4	4	3	4	4	3	4	4	4	4	4	3	3	3	4	5	4	3	4	4	5	5	4	4	4	5	5	5	5	4	5	5	5	5	5	5	5	5	5
1	2	2	2	3	1	1	1	4	4	4	4	4	4	4	4	4	4	4	5	3	4	4	4	4	4	4	4	4	4	4	4	4	4	4	4	4	4	4	4	4	4	4	4	4	4	4	4	4	4
1	2	2	2	3	2	1	1	3	4	4	4	4	4	4	4	4	4	4	4	4	4	4	4	4	4	4	4	4	4	4	4	4	4	4	4	4	4	4	4	4	4	4	4	4	4	4	4	4	4
1	1	2	2	3	2	1	2	5	5	5	5	5	5	5	5	5	5	5	5	5	5	5	5	5	5	5	5	5	5	5	5	5	5	5	5	5	5	5	5	5	5	5	5	5	5	5	5	5	5
1	2	2	1	3	3	1	1	4	4	4	4	4	3	4	4	4	4	4	4	4	4	4	4	4	4	4	4	4	4	3	4	4	4	4	4	4	4	4	4	4	4	4	4	4	4	4	4	4	4
1	1	2	1	3	4	1	1	3	4	4	4	4	4	4	4	4	4	4	4	4	3	3	3	4	3	4	4	4	4	3	4	4	4	4	4	4	4	4	4	3	4	4	4	4	4	4	4	4	4
1	2	2	1	3	2	1	1	3	3	4	4	4	4	4	4	3	4	4	4	4	4	4	4	4	4	4	4	4	4	4	4	4	4	4	4	4	4	4	4	4	4	4	4	4	4	4	4	4	4
1	1	3	2	3	3	4	2	6	3	3	3	3	3	3	3	3	3	4	4	4	3	4	3	3	3	4	4	4	3	3	4	4	4	4	5	5	5	5	5	4	4	5	4	5	5	4	4	5	5
1	1	2	1	3	3	1	1	5	4	4	4	4	4	4	4	4	4	4	4	4	4	4	4	5	4	4	4	4	4	4	4	4	4	4	4	4	4	4	4	4	4	4	4	4	4	4	4	4	4
1	2	4	2	3	2	5	1	3	4	4	4	4	4	4	4	4	4	4	4	4	4	4	4	4	4	4	4	4	4	4	4	4	4	4	4	4	4	3	4	4	4	4	4	4	4	2	2	3	2
1	2	2	2	3	4	1	1	3	4	3	4	4	5	5	5	5	5	5	4	5	4	5	5	5	5	5	5	4	5	5	5	5	5	5	5	5	5	5	5	5	5	5	5	5	5	5	5	5	5
1	2	2	1	3	2	1	1	3	4	4	4	4	4	4	4	4	4	4	4	4	4	4	3	4	4	4	4	4	4	3	4	4	4	4	4	4	4	4	4	4	4	4	4	4	4	4	4	4	4
1	2	3	2	3	4	4	2	6	4	4	4	4	4	4	4	4	4	4	4	4	4	4	4	4	4	4	4	4	4	4	4	4	4	4	4	4	4	4	4	4	4	4	4	4	4	4	4	4	4
1	2	2	2	3	3	1	1	4	5	5	5	5	5	5	5	5	5	5	5	5	4	5	4	4	4	4	4	4	4	4	4	4	4	4	4	5	5	5	5	5	5	5	5	4	4	4	4	5	4
1	1	2	1	3	4	1	1	3	4	4	4	3	3	4	4	3	3	4	4	4	4	3	3	3	3	3	3	3	3	3	4	4	4	4	4	4	4	4	4	4	4	4	4	4	4	3	3	4	4
1	2	1	1	3	1	1	1	4	4	4	4	4	4	4	4	4	4	4	4	3	3	4	3	4	3	4	4	4	4	3	5	5	4	4	5	5	5	5	5	5	4	4	5	5	5	5	5	5	5
1	2	2	2	3	3	2	1	3	4	4	4	4	4	4	4	4	4	4	4	4	4	4	4	4	4	4	4	4	4	4	4	4	4	4	4	4	4	4	4	4	4	4	4	4	4	4	4	4	4
1	2	2	2	3	1	1	1	3	4	4	3	3	4	4	4	4	4	4	4	4	4	4	3	4	3	4	4	4	4	4	4	4	4	4	4	4	4	4	4	3	4	4	4	4	4	4	3	5	3
1	2	2	2	3	1	1	1	3	4	4	4	4	4	4	4	4	4	4	4	3	4	4	4	4	4	4	4	4	4	4	4	4	4	4	4	4	4	4	4	4	4	4	4	4	4	3	4	4	4
1	2	3	2	3	4	3	2	4	4	4	4	4	4	4	4	4	4	4	4	4	4	4	4	4	4	4	4	4	4	4	4	4	4	4	4	4	4	4	4	4	4	4	4	4	4	4	4	5	4
1	1	2	1	3	2	1	1	3	4	4	4	4	4	4	4	4	4	4	4	4	4	4	4	4	4	4	4	4	4	4	4	4	4	4	4	4	4	4	4	4	4	4	4	4	4	4	4	4	4
1	1	3	2	3	4	4	2	6	5	5	5	5	5	5	5	5	5	5	5	5	5	5	5	5	5	5	5	5	4	5	5	5	5	5	5	5	5	5	5	5	5	5	5	5	5	5	5	5	5
1	1	4	3	2	1	5	3	6	4	4	5	5	5	5	5	5	5	5	5	5	4	4	4	4	4	4	4	4	4	4	5	5	5	5	5	5	5	5	5	5	5	5	5	5	5	5	4	5	5
1	2	2	1	3	3	2	2	3	5	5	4	4	5	5	5	4	4	5	4	4	4	4	4	4	4	5	4	4	4	4	5	5	4	4	4	5	4	4	4	4	4	4	4	5	4	3	3	5	5
1	2	2	1	3	1	1	1	3	4	4	4	4	4	4	4	4	4	4	4	4	3	3	4	4	4	4	4	4	4	4	4	4	4	4	4	4	4	4	4	4	4	4	4	4	4	4	4	4	4
1	2	2	1	3	2	1	1	3	5	5	4	5	5	5	5	5	5	5	5	4	5	5	5	5	5	5	5	5	5	5	5	5	5	5	4	5	5	5	5	5	5	5	5	5	4	4	4	5	5
1	2	2	1	3	4	1	1	3	5	5	5	5	5	5	5	5	5	5	5	5	5	5	5	5	5	5	5	5	5	5	5	5	5	5	5	5	5	5	5	5	5	5	5	5	5	5	5	5	5
1	1	2	2	3	3	1	1	3	4	4	4	4	4	4	4	4	4	4	4	4	4	4	4	4	4	4	4	4	4	4	4	4	4	4	4	4	4	4	4	4	4	4	4	4	4	4	4	4	4
1	1	3	2	3	1	3	1	3	4	4	4	4	4	4	4	4	4	4	4	4	4	4	4	4	4	4	4	4	4	4	4	4	4	4	4	4	4	4	4	4	4	4	4	4	4	4	4	4	4
1	2	2	2	3	3	2	1	3	4	4	4	4	4	4	4	4	4	4	2	4	4	4	4	4	4	4	4	4	4	4	4	4	4	4	4	4	4	4	4	4	4	4	4	4	4	4	4	4	4
1	2	2	2	3	2	1	1	6	4	4	4	4	5	4	5	4	4	4	4	4	4	3	3	4	4	4	4	4	3	4	5	5	4	5	4	4	4	4	5	5	4	4	5	4	4	4	4	4	4
1	2	2	2	3	4	1	1	3	4	4	4	3	4	4	4	3	4	4	3	2	3	3	3	5	3	4	4	3	2	2	4	4	4	4	3	4	4	3	3	3	4	3	4	4	3	2	2	4	2
1	1	2	1	3	4	1	1	3	1	2	2	4	4	4	4	3	3	4	4	3	3	4	3	4	4	5	5	4	4	3	5	5	4	4	3	5	5	4	4	3	2	4	4	4	3	2	2	5	4
1	2	3	2	3	3	2	2	3	4	4	4	2	4	4	5	4	5	5	4	4	4	4	3	4	4	4	4	4	5	4	5	5	5	5	5	5	4	4	4	4	4	5	4	5	4	4	4	4	4
1	2	2	2	3	4	1	2	3	4	4	4	4	4	4	4	4	4	4	4	4	4	4	4	4	4	4	4	4	4	4	4	4	4	4	4	4	4	4	4	4	4	4	4	4	4	4	4	3	3
1	2	2	2	3	2	1	1	3	4	4	4	4	4	4	4	4	4	4	4	4	4	4	4	4	4	4	4	4	4	4	4	4	4	4	4	4	4	4	4	4	4	4	4	4	4	4	4	4	4
1	2	3	2	3	4	1	1	3	4	4	4	4	4	4	4	4	4	4	4	4	4	4	3	4	4	4	4	4	4	4	4	4	5	5	5	5	5	5	4	4	4	4	4	4	4	4	4	4	4
1	1	2	2	4	4	1	1	4	4	4	4	4	4	4	4	4	4	4	4	4	4	4	4	4	4	4	4	4	4	4	4	4	4	4	4	4	4	4	4	4	4	4	4	4	4	4	4	4	4
1	2	3	2	3	4	2	1	4	3	3	3	3	3	3	3	3	4	4	4	4	4	4	4	4	3	4	3	4	3	3	4	4	5	4	4	4	4	4	4	4	4	4	4	4	3	3	2	4	3
1	2	2	1	3	4	1	1	4	4	4	4	4	4	4	4	4	4	4	4	4	4	4	4	4	4	4	4	4	4	4	4	4	4	4	4	4	4	4	4	4	4	4	4	4	4	4	4	4	4
1	2	2	2	3	2	1	1	4	4	4	4	4	4	4	4	4	4	4	4	4	4	4	4	4	4	4	4	4	4	4	4	4	4	4	4	4	4	4	4	4	4	4	4	4	4	4	4	4	4
1	2	2	2	3	3	1	1	4	4	4	4	4	4	4	4	4	3	4	4	3	4	4	3	3	3	4	4	4	4	4	5	5	4	4	4	5	5	5	5	4	4	4	4	5	4	4	4	4	4
1	2	2	1	3	2	2	2	3	3	3	4	4	3	4	4	3	3	4	3	3	3	4	3	3	3	4	3	3	3	3	4	4	5	4	4	4	4	3	3	3	3	4	4	4	4	4	4	4	3
1	1	2	2	3	4	1	1	6	4	4	4	4	4	4	4	4	4	4	4	4	4	4	4	4	4	4	4	4	4	4	4	4	4	4	4	4	4	4	4	4	4	4	4	4	4	4	4	4	4
1	2	2	2	3	1	2	2	6	4	4	4	4	3	4	4	3	3	4	3	4	2	3	3	4	3	4	3	3	4	3	4	4	3	4	3	4	4	4	4	4	3	4	4	4	3	3	3	3	4
1	1	3	2	2	2	5	2	5	4	4	4	4	3	4	4	4	4	4	4	4	4	4	4	4	4	4	4	4	4	4	4	4	4	4	4	4	4	4	4	4	4	4	4	4	4	4	4	4	4
1	1	3	2	3	4	3	2	5	5	5	5	5	5	5	5	5	5	5	5	5	5	5	5	5	5	5	5	5	5	5	5	5	5	5	5	5	5	5	5	5	5	5	5	5	5	5	5	5	5
1	2	3	2	2	1	5	2	6	5	5	5	5	5	4	5	4	5	5	5	5	5	5	5	5	5	5	5	5	5	5	5	5	5	5	5	5	5	5	5	5	5	5	5	5	5	5	5	5	5
1	2	3	2	3	3	4	2	6	4	4	4	4	4	4	4	4	4	4	4	4	4	4	4	4	4	4	4	4	4	4	4	4	4	4	4	4	4	4	4	4	4	4	4	4	4	3	3	4	4
1	2	2	2	3	2	2	2	4	4	4	4	4	4	4	4	4	4	4	4	4	3	4	4	4	4	4	4	4	4	4	4	4	4	4	4	4	4	4	4	4	4	4	4	4	4	4	4	4	4
1	2	2	2	2	4	2	1	3	4	4	4	4	4	4	4	4	4	4	4	4	4	4	4	4	4	4	4	4	4	4	4	4	4	4	4	4	4	4	4	4	4	4	4	4	4	4	4	4	4
1	1	3	2	2	3	4	2	6	4	4	4	4	4	4	4	4	4	4	4	4	4	4	4	4	4	4	4	4	4	4	4	4	4	4	4	4	4	4	4	4	4	4	4	4	4	4	4	4	4
1	1	5	2	2	1	6	3	6	5	4	5	5	5	5	5	5	5	5	5	5	5	5	5	5	5	5	5	4	5	5	5	5	5	5	5	5	5	5	5	5	5	5	5	5	5	5	5	5	4
1	2	3	2	3	1	4	2	4	3	4	4	4	4	4	4	3	4	4	4	4	4	3	3	4	4	4	3	4	4	1	4	4	3	3	4	4	4	3	2	3	3	4	4	4	4	4	4	5	4
1	1	2	1	4	2	1	1	5	4	4	4	4	4	4	4	4	4	4	4	4	4	4	4	4	4	4	4	4	4	4	4	4	4	4	4	4	4	2	4	4	4	4	4	4	4	4	4	4	4
1	2	3	2	3	1	2	2	6	4	4	4	4	4	4	4	4	4	4	4	4	4	4	4	4	4	4	4	4	4	4	4	4	4	4	4	4	4	4	4	4	4	4	4	4	4	4	4	4	4
1	2	2	1	3	2	1	1	3	4	4	4	4	4	4	4	4	4	4	4	4	4	4	3	4	4	4	4	4	4	4	4	4	4	4	4	4	4	4	4	4	4	4	4	4	4	4	4	4	4
1	1	3	2	3	2	4	3	6	4	4	4	4	4	4	4	4	4	4	4	4	4	4	4	4	4	4	4	4	4	4	5	5	4	4	4	4	5	5	4	4	4	4	5	5	4	4	4	4	4
1	2	2	2	3	3	1	1	4	4	4	4	4	4	5	4	4	4	4	4	4	4	4	4	4	4	4	4	4	4	4	4	4	4	4	4	4	4	4	4	3	4	4	4	4	4	4	4	4	4
1	2	2	2	3	3	1	1	5	4	4	4	4	4	4	4	4	4	4	4	4	4	4	4	4	4	4	4	4	4	4	4	4	4	4	4	4	4	3	4	4	4	3	4	4	3	4	3	3	4
1	2	2	2	3	2	2	2	5	4	4	4	4	4	4	4	4	4	4	4	4	4	4	4	4	4	4	4	4	4	4	4	4	4	4	4	4	4	4	4	4	4	4	4	4	4	4	4	5	4
1	2	2	2	4	2	2	2	4	4	4	4	4	4	3	4	4	4	4	4	4	4	4	4	4	4	4	4	4	4	4	4	4	4	4	4	4	4	4	4	4	4	4	4	4	4	4	4	4	4
1	2	3	2	3	4	3	2	6	4	4	4	4	4	4	4	4	4	4	4	4	4	4	4	4	4	4	4	4	4	4	4	4	5	4	4	4	4	4	4	4	4	4	4	4	4	4	4	4	4
1	2	2	2	3	2	3	2	3	5	5	5	5	5	5	4	5	5	5	5	4	4	4	4	4	5	5	5	5	4	4	5	4	4	5	4	5	5	5	5	5	5	5	5	5	4	4	3	4	3
1	2	2	2	3	2	1	1	5	4	4	3	3	4	4	4	3	3	4	4	4	3	4	3	4	4	4	4	4	3	3	4	4	4	4	4	4	4	4	4	3	4	4	4	4	3	3	3	4	4
1	1	2	1	3	2	1	1	5	4	5	4	4	4	5	4	4	4	4	4	4	3	4	4	4	4	4	4	4	4	4	4	4	4	4	4	4	4	4	4	4	4	4	4	4	4	4	4	4	4
1	1	2	1	3	2	1	1	4	4	4	4	4	4	3	4	4	4	4	4	4	4	4	5	5	3	4	4	3	4	4	4	4	4	4	4	4	4	4	4	4	4	4	4	4	4	4	4	4	4
1	1	3	2	2	3	5	2	6	4	5	4	4	4	5	5	5	5	5	5	5	5	5	5	5	5	5	5	5	5	4	5	5	5	5	5	5	5	4	5	5	5	5	5	5	4	4	4	4	4
1	2	3	2	3	1	4	2	6	4	4	4	4	4	4	4	4	4	4	4	4	4	4	4	4	4	4	4	4	4	3	5	4	5	4	4	4	4	4	4	4	4	4	4	4	4	4	4	4	4
1	2	2	2	3	2	2	2	6	4	4	4	4	4	4	4	4	4	4	4	4	4	4	4	4	4	4	4	4	4	4	4	4	4	4	4	4	4	4	4	4	4	4	4	4	4	4	4	4	4
1	2	2	1	3	1	1	1	5	4	4	4	4	4	4	4	4	4	4	4	4	4	4	4	4	4	4	4	4	4	4	4	4	4	4	4	4	4	4	4	4	4	4	4	4	4	4	4	4	4
1	2	2	2	3	1	2	3	6	4	4	4	4	4	4	4	4	4	4	4	4	4	4	4	4	4	4	4	4	4	4	4	4	4	4	4	4	4	4	4	4	4	4	4	4	4	4	4	4	4
1	2	2	2	3	2	1	1	6	4	4	4	4	4	4	4	5	4	5	5	5	5	5	4	5	5	5	5	5	5	5	5	5	5	5	4	5	5	5	5	4	5	4	5	5	5	5	4	5	4
1	1	1	1	2	4	1	1	5	4	4	4	4	4	4	4	4	4	4	4	4	4	4	4	4	4	4	4	4	4	4	4	4	4	4	5	4	5	4	4	4	4	4	5	5	5	5	3	5	5
1	1	3	2	2	4	1	1	6	3	3	4	4	3	4	4	3	4	2	4	4	4	4	2	4	2	4	4	5	4	4	2	4	4	4	1	5	4	5	5	4	5	5	5	4	4	4	2	1	4
1	2	2	1	3	1	1	1	6	4	4	4	4	4	4	4	4	4	4	4	4	4	4	4	4	4	5	5	4	4	4	5	5	5	5	5	5	5	5	5	5	5	5	5	5	5	5	5	5	5
1	2	4	2	2	3	6	3	6	4	4	4	4	5	5	5	4	5	5	5	5	4	5	4	4	5	5	5	4	4	4	5	5	5	5	5	5	5	5	5	5	5	5	5	5	5	4	4	4	4
1	2	3	2	3	1	2	2	6	5	5	5	5	5	5	5	5	5	5	5	5	5	5	4	4	4	4	4	5	5	5	5	5	5	5	5	5	5	5	5	5	5	5	5	5	5	5	5	5	5
1	1	5	1	1	4	6	1	6	3	4	4	4	3	4	4	3	3	4	2	2	3	3	3	4	3	3	4	3	2	3	4	4	3	4	4	4	4	3	3	3	4	3	4	4	4	4	3	4	4
1	1	2	2	3	3	1	1	6	3	3	4	4	4	4	4	4	4	4	4	4	3	3	3	4	4	4	4	4	4	3	4	4	4	4	4	4	4	4	4	4	4	4	4	4	4	4	4	4	4
1	1	2	2	2	4	3	1	6	4	4	4	4	4	4	4	4	4	4	4	4	4	4	4	4	4	4	4	4	4	4	4	4	4	4	4	4	4	4	4	4	4	4	4	4	4	4	4	5	4
1	2	2	2	3	1	1	1	3	4	4	3	3	4	3	3	4	4	4	4	4	3	4	3	4	3	4	4	3	4	4	4	4	4	4	4	4	4	4	4	3	4	4	4	4	4	3	4	4	4
1	2	1	2	3	4	1	1	3	4	4	4	4	4	4	4	4	4	4	4	4	4	4	4	4	4	4	4	4	4	4	4	4	4	4	4	4	4	4	4	4	4	4	4	4	4	4	4	4	4
1	1	2	1	3	2	1	1	4	4	4	4	4	4	4	4	4	4	4	5	4	4	3	3	4	4	4	4	4	3	3	4	4	4	4	3	4	4	4	5	4	4	4	4	4	4	4	4	4	4
1	1	2	1	3	1	1	1	5	5	4	4	4	4	2	2	5	3	5	5	4	4	5	4	4	3	5	4	4	4	5	4	4	5	5	5	5	5	5	5	5	5	5	5	5	5	5	5	5	5
1	1	2	2	2	1	2	1	6	4	5	4	4	4	4	4	4	4	4	4	4	4	4	4	4	4	4	4	4	4	4	5	4	4	4	4	4	4	4	4	4	4	4	4	4	4	4	4	5	4
1	2	1	1	2	1	1	1	1	4	4	4	4	4	4	4	4	4	4	4	4	4	4	4	4	4	4	4	4	4	4	4	4	4	4	4	4	4	4	4	4	5	5	5	5	5	5	5	5	5
1	1	4	2	2	4	6	1	6	5	5	5	5	5	5	5	5	5	5	5	5	5	5	5	5	5	5	5	5	5	5	5	5	5	5	5	5	5	5	5	5	5	5	5	5	5	5	5	5	5
1	1	2	1	3	3	1	1	3	4	4	5	4	4	4	4	4	4	4	4	4	4	4	4	5	4	4	4	4	4	4	4	4	4	4	5	5	5	5	4	4	5	5	5	5	4	4	4	4	4
1	1	2	2	2	3	1	1	2	5	5	5	5	5	5	5	5	5	5	5	5	5	5	5	5	5	5	5	5	5	5	5	5	5	5	5	5	5	5	5	5	5	5	5	5	5	5	5	5	5
1	1	2	2	2	3	1	1	2	4	4	4	4	4	4	4	4	4	4	4	4	4	4	4	4	4	4	4	4	4	4	5	4	4	4	4	4	4	4	4	4	4	4	4	4	4	4	4	4	4
1	2	1	1	2	3	1	1	2	4	4	4	4	4	4	4	5	5	5	5	5	5	5	5	5	5	5	5	4	5	5	4	4	5	5	5	5	5	5	5	5	5	5	5	5	5	5	5	5	5
1	2	2	1	3	2	1	1	2	3	3	3	3	4	4	4	4	4	4	4	4	3	4	3	4	4	4	3	4	3	4	4	4	4	4	3	4	4	4	4	4	4	4	4	4	4	3	3	5	4
1	1	2	2	3	3	2	2	2	4	4	4	4	4	4	4	4	4	4	4	4	4	4	4	4	4	4	4	4	4	4	4	4	4	4	4	4	4	4	4	4	4	4	4	4	4	4	4	4	4
1	1	2	2	3	4	1	2	6	4	4	4	4	4	4	4	4	4	4	4	4	4	4	4	4	4	4	4	4	4	4	4	4	4	4	4	4	4	4	4	4	4	4	4	4	4	4	4	4	4
1	1	2	1	3	4	1	1	3	3	4	4	4	4	4	4	4	4	4	4	4	4	4	3	4	4	4	4	4	4	4	4	4	4	4	4	4	4	4	4	4	4	4	4	4	4	4	4	4	4
1	1	2	1	3	2	1	1	4	4	4	4	4	4	4	4	4	4	4	4	4	4	4	3	4	4	4	3	4	4	4	4	5	4	4	4	5	5	4	4	3	4	4	5	5	5	5	5	5	5
1	2	2	2	3	2	2	2	6	2	4	3	3	4	4	4	3	4	4	4	3	3	3	4	4	4	4	4	4	3	3	4	4	4	4	5	4	4	4	4	4	4	4	4	4	4	3	4	3	3
1	1	3	2	2	2	1	2	6	4	4	4	4	4	4	4	4	4	4	4	4	4	4	4	4	4	4	4	4	4	4	4	4	4	4	4	4	4	4	4	4	4	4	4	4	4	4	4	4	4
1	1	2	1	3	2	1	1	2	4	4	4	4	4	4	4	4	4	4	4	4	4	4	4	4	4	4	4	4	4	4	4	4	4	4	4	4	4	4	4	4	4	4	4	4	4	4	4	4	4
1	2	3	2	3	2	2	2	3	4	4	4	4	4	4	4	4	4	4	4	4	5	5	4	4	4	4	4	4	4	4	4	5	4	4	4	5	5	4	4	4	4	4	4	4	4	4	4	4	4
1	2	2	2	3	2	2	2	6	4	3	3	3	4	4	4	4	4	4	4	4	4	3	3	4	4	4	4	4	4	4	4	4	4	4	4	4	4	4	4	4	4	4	4	4	4	4	4	4	3
1	1	2	1	3	4	2	2	3	3	3	2	4	4	4	4	4	4	4	4	4	4	4	4	4	4	4	4	3	4	4	4	4	4	4	4	5	5	5	5	5	5	5	5	4	4	4	4	4	4
1	2	2	2	3	4	1	1	3	4	4	4	4	4	4	4	4	4	4	4	4	4	4	4	4	4	4	4	4	4	4	4	4	4	4	4	4	4	4	4	4	4	5	4	4	4	4	4	4	4
1	2	2	2	3	2	2	2	6	4	3	3	3	4	4	4	3	4	4	4	4	4	3	3	4	3	4	4	4	3	3	4	4	4	3	3	5	4	4	4	3	3	3	4	4	3	2	3	4	3
1	1	1	1	2	3	1	1	2	4	4	4	4	4	4	4	4	4	4	4	4	4	4	4	4	4	4	4	4	4	4	4	4	4	4	4	4	4	4	4	4	4	4	4	4	4	4	4	4	4
1	1	2	1	3	1	1	1	3	4	4	4	4	4	4	4	4	4	4	4	4	4	4	4	4	4	4	4	4	4	4	4	4	4	4	4	4	4	4	4	4	4	4	4	4	4	4	4	4	4
1	2	2	1	3	2	1	1	4	3	3	3	3	3	2	4	4	4	5	4	4	4	4	4	4	4	5	5	4	4	4	5	5	5	4	4	5	5	5	5	4	4	4	5	5	5	4	4	5	4
1	1	2	2	3	3	1	2	5	4	4	5	5	4	5	5	5	5	5	4	5	4	4	4	4	4	4	4	4	4	4	4	4	4	4	4	4	4	4	4	4	4	4	4	4	4	4	4	4	4
1	1	3	2	3	1	3	2	6	4	4	4	4	4	4	4	4	4	5	4	4	4	4	4	4	4	4	4	4	4	4	4	4	4	4	4	5	4	4	4	4	4	3	5	5	4	4	4	3	4
1	2	2	2	3	4	1	1	3	4	4	4	4	4	4	4	4	4	4	4	4	4	4	4	5	4	4	4	4	4	4	4	4	4	4	4	4	4	4	5	4	4	5	5	4	4	4	4	4	4
1	2	2	2	3	2	1	1	2	4	4	3	3	4	4	4	4	3	4	4	4	4	4	4	4	4	4	4	4	4	4	4	4	4	4	4	4	4	4	4	4	4	4	4	4	4	4	4	4	4
1	1	2	2	3	2	1	2	4	4	4	4	4	4	4	4	4	4	4	4	4	4	4	4	4	4	4	4	4	4	4	4	4	4	4	4	4	4	4	4	4	4	4	4	4	4	4	4	4	4
1	1	2	1	3	1	1	1	5	4	4	4	4	4	4	4	4	4	4	4	4	4	4	4	4	4	4	4	4	4	4	4	4	4	4	4	4	4	4	4	4	4	4	4	4	4	4	4	4	4
1	2	2	1	3	1	1	2	5	4	4	4	4	4	4	4	4	4	4	4	3	3	3	3	3	3	4	3	3	3	3	4	4	4	4	3	4	4	5	5	4	4	5	4	4	3	2	3	4	4
1	2	2	2	3	4	1	1	2	4	4	4	4	4	4	4	4	4	5	3	4	4	3	3	4	4	4	4	4	3	3	4	4	4	4	4	4	4	4	4	4	4	4	4	4	4	4	4	4	4
1	1	1	1	2	1	1	1	3	4	4	4	4	4	4	4	4	4	4	4	4	4	4	4	4	4	4	4	4	4	4	4	4	4	4	4	4	4	4	4	4	4	4	4	4	4	4	4	4	4
1	1	1	1	2	3	1	1	3	4	3	3	4	4	4	4	3	3	4	4	4	4	4	4	4	4	4	4	4	3	3	4	4	4	4	4	4	4	4	4	4	4	3	4	4	4	4	4	4	4
1	2	2	1	3	2	1	1	1	3	3	4	3	4	2	4	3	4	4	4	4	4	4	4	4	4	4	4	4	4	3	4	4	4	4	4	4	4	4	4	4	4	4	4	4	4	4	4	5	5
1	1	2	2	3	3	1	1	4	4	4	5	5	5	5	5	4	5	5	5	4	5	4	3	4	5	5	5	4	5	5	5	5	5	5	4	4	4	5	5	5	4	4	5	5	4	4	4	5	5
1	2	3	2	4	1	4	2	6	5	4	4	4	4	4	4	5	4	5	4	4	4	4	4	4	4	4	4	3	3	3	5	5	4	4	4	5	5	5	5	4	4	4	4	4	4	4	3	5	4
1	1	1	1	3	4	1	1	3	4	4	4	4	4	4	4	3	4	4	4	4	4	3	4	5	3	4	4	4	4	3	5	5	4	4	5	5	5	5	3	4	4	4	4	4	4	4	4	4	4
1	2	2	2	3	1	2	2	6	4	4	4	4	4	4	4	4	4	4	4	4	4	4	4	4	4	4	4	4	4	4	4	4	4	4	4	4	4	4	4	4	4	4	4	4	4	4	4	4	4
1	2	2	2	3	3	1	1	2	3	3	3	3	3	3	4	4	3	4	4	4	4	4	4	4	4	4	4	4	3	3	5	5	4	4	4	5	5	5	5	3	4	4	4	4	4	4	4	4	4
1	2	2	2	3	3	1	2	4	4	4	4	4	4	4	4	4	4	4	4	4	4	4	4	4	4	4	4	4	4	4	4	4	4	4	4	4	4	4	4	4	4	4	4	4	4	4	4	4	4
1	2	2	2	3	2	2	2	5	3	3	3	4	3	4	4	4	4	4	4	4	4	4	3	4	4	4	4	4	4	4	5	5	5	5	4	5	5	5	5	5	5	5	5	5	4	3	5	5	5
1	2	2	1	3	4	1	1	5	4	4	3	3	4	4	4	4	4	4	4	4	4	3	4	4	3	4	4	4	4	3	4	4	4	4	4	4	4	4	4	4	4	4	4	4	4	4	4	5	3
1	2	2	2	2	1	1	1	2	4	4	4	4	4	4	4	4	4	4	4	4	4	4	4	4	4	4	4	4	4	4	4	4	4	4	4	4	4	4	4	4	4	4	4	4	4	4	4	4	4
1	2	2	1	3	4	1	1	6	3	4	4	3	4	4	4	4	4	4	4	4	4	3	3	4	4	4	4	4	3	3	5	5	5	3	4	4	4	4	5	4	4	4	4	4	4	5	4	5	3
1	2	2	1	3	3	1	1	4	3	2	4	2	4	3	4	4	2	4	4	4	2	3	3	4	4	4	3	3	4	3	4	4	4	4	4	4	4	4	4	3	4	4	4	4	4	4	4	4	4
1	2	2	2	3	2	2	2	6	4	4	4	4	4	4	5	4	4	4	4	4	3	4	3	4	3	4	4	4	4	3	5	5	4	4	4	5	4	4	4	4	4	4	4	4	4	4	4	4	4
1	1	3	2	3	3	2	2	6	4	4	4	4	4	4	4	4	4	4	4	4	4	4	2	4	4	4	4	4	4	4	4	4	4	4	4	4	4	4	4	4	4	4	4	4	4	4	4	4	4
1	2	1	1	3	1	1	1	2	4	4	4	4	4	4	4	4	4	4	4	4	4	4	4	4	4	4	4	4	4	4	4	4	5	4	5	5	5	5	4	4	5	4	4	5	4	4	4	4	4
1	1	2	2	3	1	1	2	6	4	3	4	4	4	4	4	4	4	4	4	4	4	4	4	4	4	4	4	4	4	4	4	4	4	4	4	4	4	4	4	4	4	3	4	4	4	4	3	4	4
1	1	2	1	3	4	1	1	3	2	2	3	3	2	3	3	4	3	4	4	4	4	4	3	3	4	4	4	3	4	3	4	4	3	4	4	4	4	3	4	3	4	3	4	4	2	3	3	4	4
1	2	2	1	3	4	1	1	4	4	2	4	3	4	4	4	4	3	4	4	3	3	3	4	4	4	4	4	4	3	3	4	4	4	4	4	4	4	4	4	4	4	4	4	4	4	4	2	3	4
1	2	3	2	3	3	3	2	6	4	4	4	4	4	2	4	3	4	4	4	4	4	4	4	4	4	4	4	4	4	3	4	4	4	4	4	4	4	4	4	4	4	5	4	4	4	4	4	4	4
1	2	3	2	3	2	3	2	6	5	4	4	5	5	5	5	5	5	4	4	5	5	3	4	4	3	4	4	4	4	4	5	4	4	4	4	5	4	4	4	4	4	5	5	5	4	4	4	3	4
1	1	2	2	3	3	1	1	6	3	3	5	5	3	3	3	3	4	4	4	5	3	3	4	4	3	5	4	4	4	4	5	5	5	5	4	5	5	5	5	3	5	5	5	5	4	4	3	5	3
1	2	4	1	3	1	6	3	6	4	4	4	4	4	4	4	4	4	4	4	4	4	4	4	4	4	4	4	4	4	4	4	4	4	4	4	4	4	4	4	4	4	4	4	4	4	4	4	4	4
1	2	2	2	3	3	2	2	6	4	3	3	3	4	4	4	4	3	4	3	2	3	3	3	3	2	4	3	5	3	4	4	4	3	4	3	4	3	4	3	3	4	4	4	4	3	3	3	4	4
[truncated: 28 more columns]
